# Supplementary material for: Initial allocation of flood drainage rights based on a PSR model and entropy-based matter-element theory in the Sunan Canal, China
Source: PLoS One. 2020 Jun 1;15(6):e0233570. doi: 10.1371/journal.pone.0233570 (PMC7263625; doi:10.1371/journal.pone.0233570)
Supplement: S1 Data — (XLSX) [file pone.0233570.s001.xlsx]

## Sheet: Sheet1
	v1	v2	v3	v4	min	max	v1_st	v2_st	v3_st	v4_st	sum_st	f_v1	f11*lnf11	f_v2	f21*lnf21	f_v3	f31*lnf31	f_v4	f41*lnf41	sum(f*ln)	Ej	1-Ej	weight	wj*st1	wj*st2	wj*st3	wj*st4	ai1	bi1	ai2	bi2	ai3	bi3	vi1_vi1	vi1_vi2	vi1_vi3	vi2_vi1	vi2_vi2	vi2_vi3	vi3_vi1	vi3_vi2	vi3_vi3	vi4_vi1	vi4_vi2	vi4_vi3
p1	16	16	119	119	16	119	0	0	1	1	2	0	0	0	0	0.5	-0.346574	0.5	-0.346574	-0.693147	0.239812	0.760188	0.0627913	0	0	0.0627913	0.0627913	50	120	15	50	5	15	34	-1	1	34	-1	1	-1	69	104	-1	69	104
p2	0.183929	0.198246	0.267949	0.40155	0.183929	0.40155	0	0.0657886	0.386083	1	1.45187	0	0	0.045313	-0.140206	0.265921	-0.352227	0.688766	-0.256809	-0.749242	0.25922	0.74078	0.0611883	0	0.00402549	0.0236238	0.0611883	30	50	20	30	10	20	11.6071	1.60714	-1.60714	10.1754	0.175439	-0.175439	3.20513	-3.20513	6.79487	-9.84496	10.155	20.155
p3	828.464	1230	1410.93	1076.92	828.464	1410.93	0	0.689378	1	0.426565	2.11594	0	0	0.325802	-0.365376	0.472602	-0.354216	0.201596	-0.322854	-1.04245	0.360661	0.639339	0.0528092	0	0.0364055	0.0528092	0.0225266	1200	1500	1000	1200	800	1000	371.536	171.536	-28.4635	-30	30	230	-89.0748	210.925	410.925	123.079	-76.9213	76.9213
p4	120603	148129	143985	124889	120603	148129	0	1	0.849451	0.155707	2.00516	0	0	0.498714	-0.346967	0.423633	-0.363853	0.0776534	-0.198443	-0.909263	0.314583	0.685417	0.0566153	0	0.0566153	0.0480919	0.00881541	14	15	12.5	14	12	12.5	1.9397	0.4397	-0.0603	-0.1871	0.8129	2.3129	-0.3985	0.3985	1.8985	1.5111	0.0111	-0.0111
p5	2.79887	2.05401	2.87083	3.19277	2.05401	3.19277	0.6541	0	0.717292	1	2.37139	0.27583	-0.355261	0	0	0.302477	-0.361687	0.421693	-0.364122	-1.08107	0.374025	0.625975	0.0517054	0.0338205	0	0.0370879	0.0517054	3	3.5	2.5	3	2	2.5	0.201126	-0.201126	0.298874	0.945993	0.445993	-0.0540068	0.129166	-0.129166	0.370834	-0.192772	0.192772	0.692772
p6	643	665	858	749	643	858	0	0.102326	1	0.493023	1.59535	0	0	0.0641399	-0.176172	0.626822	-0.292784	0.309038	-0.362901	-0.831857	0.287803	0.712197	0.0588273	0	0.00601954	0.0588273	0.0290032	800	900	700	800	600	700	157	57	-43	135	35	-35	-42	58	158	51	-49	49
s1	5.96321	1.74433	7.94977	3.8422	1.74433	7.94977	0.679868	0	1	0.338069	2.01794	0.336912	-0.366538	0	0	0.495555	-0.347918	0.167532	-0.29931	-1.01377	0.350739	0.649261	0.0536288	0.0364605	0	0.0536288	0.0181303	5	8	2	5	1	2	-0.963214	0.963214	3.96321	3.25567	0.255669	-0.255669	-0.0502268	2.94977	5.94977	1.1578	-1.1578	1.8422
s2	16.5365	36.7	27.8122	16.7658	16.5365	36.7	1	0	0.440784	0.988627	2.42941	0.411622	-0.365376	0	0	0.181437	-0.309685	0.406941	-0.365875	-1.04094	0.360139	0.639861	0.0528524	0.0528524	0	0.0232965	0.0522513	15	20	20	30	30	40	-1.53646	3.46354	13.4635	16.7	6.7	-3.3	7.81223	-2.18777	2.18777	-1.76578	3.23422	13.2342
s3	82000	0	18500	78000	0	82000	0	1	0.77439	0.0487805	1.82317	0	0	0.548495	-0.329414	0.424749	-0.363694	0.0267559	-0.096883	-0.789991	0.273318	0.726682	0.0600238	0	0.0600238	0.0464818	0.00292799	0	2	2	6	6	9	6.2	2.2	-0.8	0	2	6	-0.15	0.15	4.15	5.8	1.8	-1.2
s4	1293.32	7418.25	2213.97	2656.95	1293.32	7418.25	1	0	0.849688	0.777364	2.62705	0.380655	-0.36766	0	0	0.323438	-0.36508	0.295907	-0.360329	-1.09307	0.378176	0.621824	0.0513625	0.0513625	0	0.0436421	0.0399274	1200	2000	2000	5000	5000	7500	-93.32	706.68	3706.68	5418.25	2418.25	-81.75	213.97	-213.97	2786.03	656.95	-656.95	2343.05
s5	14	33	16	23	14	33	1	0	0.894737	0.526316	2.42105	0.413043	-0.365214	0	0	0.369565	-0.367876	0.217391	-0.331751	-1.06484	0.36841	0.63159	0.0521692	0.0521692	0	0.0466777	0.0274575	25	35	15	25	10	15	11	1	-1	-2	8	18	9	-1	1	2	-2	8
s6	1.02383	0.196875	0.104391	0.125463	0.104391	1.02383	0	0.899412	1	0.977082	2.87649	0	0	0.312676	-0.363513	0.347646	-0.367313	0.339678	-0.36677	-1.0976	0.379742	0.620258	0.0512332	0	0.0460797	0.0512332	0.050059	0	0.5	0.5	1	1	1.5	0.523825	0.0238252	-0.0238252	-0.196875	0.303125	0.803125	-0.104391	0.395609	0.895609	-0.125463	0.374537	0.874537
r1	272	325.6	582.6	499.06	272	582.6	1	0.827431	0	0.268963	2.09639	0.47701	-0.353091	0.394692	-0.366925	0	0	0.128298	-0.263447	-0.983464	0.340255	0.659745	0.0544948	0.0544948	0.0450907	0	0.0146571	250	400	400	550	550	700	-22	128	278	-74.4	74.4	224.4	182.6	32.6	-32.6	99.06	-50.94	50.94
r2	4.13043	5.86957	6.52174	8.69565	4.13043	8.69565	0	0.380952	0.52381	1	1.90476	0	0	0.2	-0.321888	0.275	-0.355021	0.525	-0.338287	-1.0152	0.351234	0.648766	0.053588	0	0.0204145	0.0280699	0.053588	8	10	6	8	4	6	3.86957	1.86957	-0.130435	2.13043	0.130435	-0.130435	1.47826	-0.521739	0.521739	-0.695652	0.695652	2.69565
r3	6.92308	7.69231	8.46154	10	6.92308	10	0	0.25	0.5	1	1.75	0	0	0.142857	-0.277987	0.285714	-0.357932	0.571429	-0.31978	-0.9557	0.330649	0.669351	0.0552882	0	0.0138221	0.0276441	0.0552882	8	10	6	8	4	6	1.07692	-0.923077	0.923077	0.307692	-0.307692	1.69231	-0.461538	0.461538	2.46154	0	2	4
r4	1.4	1.58	1.39	1.64	1.39	1.64	0.04	0.76	0	1	1.8	0.0222222	-0.0845925	0.422222	-0.36405	0	0	0.555556	-0.326548	-0.775191	0.268198	0.731802	0.0604467	0.00241787	0.0459395	0	0.0604467	1.6	2	1.3	1.6	1	1.3	0.2	-0.1	0.1	0.02	-0.02	0.28	0.21	-0.09	0.09	-0.04	0.04	0.34
r5	50.0598	50.9578	54.1933	51.6306	50.0598	54.1933	1	0.782742	0	0.619993	2.40273	0.416192	-0.364837	0.325771	-0.365372	0	0	0.258036	-0.34955	-1.07976	0.373571	0.626429	0.0517429	0.0517429	0.0405013	0	0.0320802	53	55	51	53	50	51	2.94018	0.940183	-0.0598172	2.04216	0.0421597	-0.0421597	-0.806746	1.19325	3.19325	1.36945	-0.630553	0.630553
r6	57	379	132	120	57	379	0	1	0.232919	0.195652	1.42857	0	0	0.7	-0.249672	0.163043	-0.295718	0.136957	-0.272282	-0.817673	0.282895	0.717105	0.0592327	0	0.0592327	0.0137964	0.011589	200	400	100	200	50	100	143	43	-7	-21	179	279	68	-32	32	80	-20	20

## Sheet: Sheet2
	vi1_vi1	vi1_vi2	vi1_vi3	vi2_vi1	vi2_vi2	vi2_vi3	vi3_vi1	vi3_vi2	vi3_vi3	vi4_vi1	vi4_vi2	vi4_vi3
p1	34	-1	1	34	-1	1	-1	69	104	-1	69	104
p2	11.6071	1.60714	-1.60714	10.1754	0.175439	-0.175439	3.20513	-3.20513	6.79487	-9.84496	10.155	20.155
p3	371.536	171.536	-28.4635	-30	30	230	-89.0748	210.925	410.925	123.079	-76.9213	76.9213
p4	1.9397	0.4397	-0.0603	-0.1871	0.8129	2.3129	-0.3985	0.3985	1.8985	1.5111	0.0111	-0.0111
p5	0.201126	-0.201126	0.298874	0.945993	0.445993	-0.0540068	0.129166	-0.129166	0.370834	-0.192772	0.192772	0.692772
p6	157	57	-43	135	35	-35	-42	58	158	51	-49	49
s1	-0.963214	0.963214	3.96321	3.25567	0.255669	-0.255669	-0.0502268	2.94977	5.94977	1.1578	-1.1578	1.8422
s2	-1.53646	3.46354	13.4635	16.7	6.7	-3.3	7.81223	-2.18777	2.18777	-1.76578	3.23422	13.2342
s3	6.2	2.2	-0.8	0	2	6	-0.15	0.15	4.15	5.8	1.8	-1.2
s4	-93.32	706.68	3706.68	5418.25	2418.25	-81.75	213.97	-213.97	2786.03	656.95	-656.95	2343.05
s5	11	1	-1	-2	8	18	9	-1	1	2	-2	8
s6	0.523825	0.0238252	-0.0238252	-0.196875	0.303125	0.803125	-0.104391	0.395609	0.895609	-0.125463	0.374537	0.874537
r1	-22	128	278	-74.4	74.4	224.4	182.6	32.6	-32.6	99.06	-50.94	50.94
r2	3.86957	1.86957	-0.130435	2.13043	0.130435	-0.130435	1.47826	-0.521739	0.521739	-0.695652	0.695652	2.69565
r3	1.07692	-0.923077	0.923077	0.307692	-0.307692	1.69231	-0.461538	0.461538	2.46154	0	2	4
r4	0.2	-0.1	0.1	0.02	-0.02	0.28	0.21	-0.09	0.09	-0.04	0.04	0.34
r5	2.94018	0.940183	-0.0598172	2.04216	0.0421597	-0.0421597	-0.806746	1.19325	3.19325	1.36945	-0.630553	0.630553
r6	143	43	-7	-21	179	279	68	-32	32	80	-20	20
k	18	18	18	18	18	18	18	18	18	18	18	18
contr_coef	0.8	0.6	0.2	0.8	0.6	0.2	0.8	0.6	0.2	0.8	0.6	0.2
sum_ω*ρ_N	35.5711	58.793	201.933	283.331	143.436	36.0766	18.8014	7.66772	182.401	53.2357	-39.434	140.656
Kkj_Nk	0.895991	0.828091	0.409553	0.171547	0.580595	0.894513	0.945025	0.97758	0.466663	0.84434	1.1153	0.588725
tran	0.895991	0.828091	0.409553	0.171547	0.580595	0.894513	0.945025	0.97758	0.466663	0.84434	1.1153	0.588725
contrvalue	0.716793	0.496854	0.0819106	0.137238	0.348357	0.178903	0.75602	0.586548	0.0933327	0.675472	0.669182	0.117745
K_N	1.29556			0.664497			1.4359			1.4624
sum_ω*ρ_p	31.8218	12.4619	-4.05622	9.15326	3.66026	10.2674	-7.05728	18.7032	38.0681	8.91028	-1.98013	14.7434
Kkj_Nk_p	0.242338	0.703288	1.09658	0.782065	0.912851	0.755539	1.16803	0.554687	0.0936169	0.78785	1.04715	0.648966
tran_p	0.242338	0.703288	1.09658	0.782065	0.912851	0.755539	1.16803	0.554687	0.0936169	0.78785	1.04715	0.648966
contrvalue_p	0.193871	0.421973	0.219315	0.625652	0.547711	0.151108	0.934424	0.332812	0.0187234	0.63028	0.628288	0.129793
K_P	0.835159			1.32447			1.28596			1.38836
sum_ω*ρ_s	-3.95317	36.717	191.207	279.238	125.128	-3.04668	11.8554	-10.9704	143.879	34.1574	-33.6109	121.533
Kkj_Nk_s	1.09412	0.125785	-3.55255	-5.64852	-1.97924	1.07254	0.717728	1.2612	-2.4257	0.186728	1.80026	-1.89365
tran_s	4.64667	3.67834	0	0	3.66928	6.72106	3.14343	3.6869	0	2.08038	3.69391	0
contrvalue_s	3.71734	2.207	0	0	2.20157	1.34421	2.51474	2.21214	0	1.6643	2.21635	0
K_S	5.92434			3.54578			4.72688			3.88065
sum_ω*ρ_r	7.70251	9.61409	14.7819	-5.06024	14.648	28.8559	14.0032	-0.0650551	0.453637	10.168	-3.84297	4.3794
Kkj_Nk_r	0.816607	0.771093	0.64805	1.12048	0.651238	0.312956	0.66659	1.00155	0.989199	0.757904	1.0915	0.895728
tran_r	0.816607	0.771093	0.64805	1.12048	0.651238	0.312956	0.66659	1.00155	0.989199	0.757904	1.0915	0.895728
contrvalue_r	0.653285	0.462656	0.12961	0.896386	0.390743	0.0625911	0.533272	0.600929	0.19784	0.606323	0.6549	0.179146
K_R	1.24555			1.34972			1.33204			1.44037
